# Supplementary material for: The role of naturally acquired intracellular Pseudomonas aeruginosa in the development of Acanthamoeba keratitis in an animal model
Source: PLoS Negl Trop Dis. 2024 Jan 2;18(1):e0011878. doi: 10.1371/journal.pntd.0011878 (PMC10795995; doi:10.1371/journal.pntd.0011878)
Supplement: S1 Table — (XLSX) [file pntd.0011878.s001.xlsx]

## Sheet: Oligonucleotide probes 
S.N.	Probe name	Sequence (5′ → 3′)	rRNA position	Conjugated with	Specificity
1.	EUK516	ACC AGA CTT GCC CTC C	502–517 (18S)	Cy5	Eukaryota
2.	EUB338	GCT GCC TCC CGT AGG AGT	338–355 (16S)	FITC	Most eubacteria
3.	pB-383	GGT AAC CGT CCC CCT TGC	1449-1466 (16S)		P. aeruginosa
