# Supplementary material for: The role of naturally acquired intracellular Pseudomonas aeruginosa in the development of Acanthamoeba keratitis in an animal model
Source: PLoS Negl Trop Dis. 2024 Jan 2;18(1):e0011878. doi: 10.1371/journal.pntd.0011878 (PMC10795995; doi:10.1371/journal.pntd.0011878)
Supplement: S2 Table — (XLSX) [file pntd.0011878.s002.xlsx]

## Sheet: Primers for exoU and exoS
Target gene	Primers	Sequence (5′ → 3′)	Amplicon size (bp)	Annealing temperature
exoU	exoU - F	ATG CAT ATC CAA TCG TTG	2000	57 °C
	exoU - R	TCA TGT GAA CTC CTT ATT
exoS	exoS - F	GCG AGG TCA GCA GAG TAT CG	118	58 °C
	exoS - R	TTC GGC GTC ACT GTG GAT
