# Supplementary material for: The role of naturally acquired intracellular Pseudomonas aeruginosa in the development of Acanthamoeba keratitis in an animal model
Source: PLoS Negl Trop Dis. 2024 Jan 2;18(1):e0011878. doi: 10.1371/journal.pntd.0011878 (PMC10795995; doi:10.1371/journal.pntd.0011878)
Supplement: S3 Table — (XLSX) [file pntd.0011878.s003.xlsx]

## Sheet: Click chemistry kits
A. Kit Contents
S.N.	Components
1.	AFDye 488 Azide Plus (Component A)
2.	Reaction Buffer (Component B)
3.	Copper Catalyst (Component C)
4.	Reducing Agent (Component D)
5.	Wash Buffer (Component E)
B. Click Labelling Reaction
To prepare click labelling reaction (500µL) following components were mixed exactly same as mentioned in the Click-&-Go Plus 488 imaging kit I, catalogue 1314 and used on the same day of preparation. All preparation and reactions were protected from light.
S.N.	Components	Amount
1.	1x Reaction Buffer	435µL
2.	AFDye 488 Azide Plus	10µL
3.	Copper Catalyst	5µL
4.	1x Solution of Reducing Agent	50µL
