# Supplementary material for: The role of naturally acquired intracellular Pseudomonas aeruginosa in the development of Acanthamoeba keratitis in an animal model
Source: PLoS Negl Trop Dis. 2024 Jan 2;18(1):e0011878. doi: 10.1371/journal.pntd.0011878 (PMC10795995; doi:10.1371/journal.pntd.0011878)
Supplement: S4 Table — (XLSX) [file pntd.0011878.s004.xlsx]

## Sheet: AK infection monitoring sheet
Animal ID, Sex/Age: Acanthamoeba inoculation date: Ocular responses: ACEC No: Researcher: Phone and email: Date:
Research data	Prior to inoculation	Hours after inoculation (post-infection)
		12	24	48	72	96	120	144
Date:
Observer:
Corneal staining (after instillation of NaF) (0‐4)
Extent
Depth
Conjunctivitis (0-4)
Corneal opacity density (0‐4)
Corneal opacity area (1-100%)
Discharge (0‐4)
Infiltrates
Focal
Diffuse
Keys
Corneal staining extent:	0 = no staining, 1 = ≤5%, 2 = 6‐15%, 3 = 16‐30%, 4 = >30%
Corneal staining depth:	0 = no staining, 1 = superficial epithelium, only 2 = deep epithelium, delayed stromal glow, 3 = immediate localized stromal glow, 4 = immediate diffuse stromal glow
Conjunctivitis:	0 = normal, 1 = very slight, 2 = slight, 3 = moderate, 4 = severe
Corneal opacity density:	0 = no cloudiness, 1 = minor cloudiness, 2 = iris and pupil remain visible, 3 = cloudy and nonuniform, 4 = consistent opacity
Corneal opacity (area):	0 = none, 1 = 1-25%, 2 = 26-50%, 3 = 51-75%, 4 = 76-100%
Discharge:	0 = no tearing, 1=slight watering, 2=watery tears, 3 = presence of mucous in tears, 4 = severe mucous exudate
Infiltrates:	Focal = 5 points per infiltrate
	Diffuse = 5 points <45 degrees; 10 points 45‐180 degrees; 15 points >180 degrees
