# Supplementary material for: The role of naturally acquired intracellular Pseudomonas aeruginosa in the development of Acanthamoeba keratitis in an animal model
Source: PLoS Negl Trop Dis. 2024 Jan 2;18(1):e0011878. doi: 10.1371/journal.pntd.0011878 (PMC10795995; doi:10.1371/journal.pntd.0011878)
Supplement: S5 Table — (XLSX) [file pntd.0011878.s005.xlsx]

## Sheet: MALDI biotyper result
Analyte Name:	AK1 (intracellular bacteria)
Analyte Description:	C:\Data\Bacterial identification\Binos\Feb\SSAMPLE2\0_F1\1\1SLin
Analyte ID:	75214417-2973-43c7-82d9-aa0f17ecfa0f
Analyte Creation Date/Time:	2/25/2022, 2:04:33 AM
Applied Taxonomy Tree:	Bruker Taxonomy
Analyte name	Organism (best match)	Score value	Organism (second best match)	Score value
AK1-PA	P. aeruginosa	1.94	P. aeruginosa	1.99
